# Supplementary material for: Impact of TiO2 Reduction and Cu Doping on Bacteria Inactivation under Artificial Solar Light Irradiation
Source: Molecules. 2022 Dec 18;27(24):9032. doi: 10.3390/molecules27249032 (PMC9784163; doi:10.3390/molecules27249032)
Supplement: Supplementary file 1 [file molecules-27-09032-s001.zip]

Archive with 1 entries (1 files):
- molecules-2081423-supplementary.pdf
